# Supplementary material for: DUSP5 Downregulation in Nucleus Accumbens Core Correlates with Cocaine-Induced Maladaptive Synaptic Plasticity
Source: Cells. 2025 Dec 23;15(1):32. doi: 10.3390/cells15010032 (PMC12785552; doi:10.3390/cells15010032)
Supplement: Supplementary file 1 [file cells-15-00032-s001.zip]

Archive with 1 entries (1 files):
- cells-3919990-supplementary.pdf
